# Supplementary material for: Enhanced Anti-Lung Cancer Efficacy of Neo-BCV Combined with Cisplatin: Immune Activation and Tumor Microenvironment Remodeling
Source: Vaccines (Basel). 2026 May 13;14(5):436. doi: 10.3390/vaccines14050436 (PMC13211431; doi:10.3390/vaccines14050436)
Supplement: Supplementary file 1 [file vaccines-14-00436-s001.zip]

Archive with 1 entries (1 files):
- vaccines-4216457-supplementary.pdf
